# Supplementary material for: Mucosal-Associated Invariant T Cell Is a Potential Marker to Distinguish Fibromyalgia Syndrome from Arthritis
Source: PLoS One. 2015 Apr 8;10(4):e0121124. doi: 10.1371/journal.pone.0121124 (PMC4390316; doi:10.1371/journal.pone.0121124)
Supplement: S1 Table — Asterisk indicates antigens for which results are shown in Figs. 2 and 3. (XLSX) [file pone.0121124.s001.xlsx]

## Sheet: Sheet1
chemokine receptors			costimulators			cytokine receptors			NK receptors
	clone	provider		clone	provider		clone	provider		clone	provider
CCR2	48607	R & D	GITR	621	Biolegend	CD25 (IL-2Ra)	BC96	Biolegend	CD56	39D5	Biolegend
CCR3	5E8	Biolegend	CTLA4	L3D10	Biolegend	CD122 (IL-2Rb)	TU27	Biolegend	CD94 *	DX22	Biolegend
CCR4 *	205410	R & D	CD27 *	O323	Biolegend	CD127 (IL-7Ra) *	A019D5	Biolegend	NKp30	p30-15	Biolegend
CCR5 *	HEK/1/85A	Biolegend	CD28 *	CD28-2	Biolegend	IL-12Rb2	305719	R & D	NKp44	p44-8	Biolegend
CCR6 *	TG7/CCR6	Biolegend	CD40L	24-31	Biolegend	IL-18Ra *	H44	Biolegend	NKp46	9E2	Biolegend
CCR7 *	150503	R & D	ICOS *	C398.4A	Biolegend	IL-23R	218213	R & D	NKp80 *	5D12	Biolegend
CCR8	191704	R & D	CD273	MIH18	Biolegend	CD215 (IL-15Ra)	JM7A4	Biolegend	NKG2D *	1D11	Biolegend
CCR9	112509	R & D				ST2 (IL-33R)	HB12	MBL
CXCR1 *	8F1/CXCR1	Biolegend
CXCR3 *	49801	R & D
CXCR4 *	12G5	Biolegend
CXCR5	51505.1	R & D
CXCR6	56811	R & D
CXCR7	8F11-M16	Biolegend
CX3CR1	2A9-1	MBL
SLAM family			Fas-Fas ligand			cell adhesion			Miscellanenous
CD150 *	A12(7D4)	Biolegend	CD95 *	DX2	Biolegend	CD54	HA58	Biolegend	CD2 *	TS1/8	Biolegend
CD244 *	C1.7	Biolegend	CD178	NOK-1	Biolegend	CD57	HCD57	Biolegend	CD16	3G8	Biolegend
									CD46	TRA-2-10	Biolegend
activation maker			integrin family			TNF-related family			CD59	p282(H19)	Biolegend
									CD99 *	HCD99	Biolegend
CD69 *	FN50	Biolegend	CD18 *	Bu15	Biolegend	CD253	N2B2	Biolegend
			CD49d *	9F10	Biolegend	CD254	MIH24	Biolegend
			CD103	Ber-ACT8	Biolegend	CD262	DJR2-4(7-8)	Biolegend
memory maker			relevant to MAIT cells			immuno-regulatory molecules			degranulation
						CD39	A1	Biolegend	CD107a *	H4A3	Biolegend
CD62L	DREG-56	Biolegend	CD26 *	BA5b	Biolegend	CD73 *	AD2	Biolegend
CD44 *	BJ18	Biolegend	CD243	UIC2	Biolegend	CD137	4B4-1	Biolegend
			CD8b *	IVT171	Biolegend	CD137L	5F4	Biolegend
