# Supplementary material for: Mucosal-Associated Invariant T Cell Is a Potential Marker to Distinguish Fibromyalgia Syndrome from Arthritis
Source: PLoS One. 2015 Apr 8;10(4):e0121124. doi: 10.1371/journal.pone.0121124 (PMC4390316; doi:10.1371/journal.pone.0121124)
Supplement: S2 Table — (A) The percentage of total, CD4+, CD8+, and DN MAIT cells among CD3+ T cells in HD, FMS, RA, and SpA. (B) P values after the Kruskal-Wallis test among the diseases and adjusted P values. P values for the difference in frequency of CD4+ and DN MAIT cells among the subjects are indicated after the Kruskal-Wallis test (middle column). The paired-groups exhibiting a difference in frequency of MAIT cell subsets are shown with P values adjusted with the Dunn's multicomponent test (Adjusted P value) (right column). Asterisk indicates significance. ns: not significant. (XLSX) [file pone.0121124.s002.xlsx]

## Sheet: Table S2A&B
A
MAIT cell subsets	statistics	diseasse
		HD	FMS	RA	SpA
	subject number	16	26	21	36
total	Minimum	0.156	0.129	0.173	0.238
(Va7.2+CD161high)	25% Percentile	0.877	0.7878	0.4375	0.6408
(%)	Median	2.915	1.54	0.86	1.595
	75% Percentile	4.708	2.83	2.425	2.888
	Maximum	7.05	7.32	6.44	7.78
CD4	Minimum	0	0	0	0
(%)	25% Percentile	0.1076	0	0.0318	0.0207
	Median	0.1695	0.0448	0.0923	0.07375
	75% Percentile	0.5048	0.117	0.1305	0.1575
	Maximum	1.01	1.52	0.467	1.75
CD8+	Minimum	0.0625	0.00908	0.0577	0.0681
(%)	25% Percentile	0.3143	0.2515	0.1565	0.3643
	Median	0.522	0.766	0.536	1.021
	75% Percentile	2.155	1.355	1.165	1.798
	Maximum	3.19	4.07	5.91	6.83
DN	Minimum	0.0937	0	0.0231	0
(%)	25% Percentile	0.234	0.09835	0.07865	0.04915
	Median	0.7695	0.4535	0.322	0.1975
	75% Percentile	1.898	0.8518	0.505	0.567
	Maximum	3.57	2.27	1.96	2.79
B
MAIT cell subsets	Kruskal-Wallis test (HD, FMS, RA, and SpA)	Adjusted P value
total	ns	ns
CD4+	0.0138*	HD vs. FMS	0.0078**
CD8+	ns	ns
DN	0.0229*	HD vs. SpA	0.0227*
