# Supplementary material for: Mucosal-Associated Invariant T Cell Is a Potential Marker to Distinguish Fibromyalgia Syndrome from Arthritis
Source: PLoS One. 2015 Apr 8;10(4):e0121124. doi: 10.1371/journal.pone.0121124 (PMC4390316; doi:10.1371/journal.pone.0121124)
Supplement: S4 Table — (A) Statistics of the physical indexes (PVAS and FVAS), and of the biochemical indexes (CRP and MMP-3). The number of subjects, and PVAS and FVAS score are shown. For CRP and MMP-3, serum concentration is indicated. (B) P values for PVAS, FVAS, CRP, and MMP-3. P values are calculated with the Kruskal-Wallis test. The paired-groups exhibiting a statistical difference are shown with P values adjusted with the Dunn's multicomponent test (Adjusted P value). Asterisk indicates significance. (XLSX) [file pone.0121124.s004.xlsx]

## Sheet: Table S4
A
clinical index	statistics	diseases
		FMS	RA	SpA
PVAS	Numbers	26	21	37
(score)	Minimum	0	0	0.7
	25% Percentile	30	8	43
	Median	54	28	53
	75% Percentile	70.5	48.5	69
	Maximum	100	72	90
FVAS	Numbers	26	21	37
(score)	Minimum	8	0	0.6
	25% Percentile	33	14.5	46
	Median	74.5	38	56
	75% Percentile	85	59	72.5
	Maximum	100	90	93
CRP	Numbers	26	21	37
(ng/mL)	Minimum	0.1	0.1	0.1
	25% Percentile	0.1	0.3	0.1
	Median	0.2	1.5	0.2
	75% Percentile	0.75	6.9	0.7
	Maximum	23.4	33.5	3.4
MMP-3	Numbers	22	21	37
(ng/mL)	Minimum	19.3	21.5	18.6
	25% Percentile	25.3	46.4	36
	Median	29.55	71.8	47.7
	75% Percentile	36.05	151	66.1
	Maximum	50.5	400	284
B
clinical index	P value (HD, FMS, RA, and SpA)	Adjusted P value
PVAS	0.0023**	FMS vs. RA	0.0129*
		RA vs. SpA	0.0028**
FVAS	0.0106*	FMS vs. RA	0.0110*
CRP	0.0011**	FMS vs. RA	0.0079**
		RA vs. SpA	0.0014**
MMP-3	<0.0001****	FMS vs. RA	<0.0001****
		FMS vs. SpA	0.0006***
