# Supplementary material for: Mucosal-Associated Invariant T Cell Is a Potential Marker to Distinguish Fibromyalgia Syndrome from Arthritis
Source: PLoS One. 2015 Apr 8;10(4):e0121124. doi: 10.1371/journal.pone.0121124 (PMC4390316; doi:10.1371/journal.pone.0121124)
Supplement: S5 Table — The percentage of total, CD4+, CD8+, and DN MAIT cells (Vα7.2+CD161high) within the total T cells (CD3+) from the same individuals (n = 9) before (pre) and after (post) the drug treatment interruption is shown. P values are calculated with the Wilcoxon matched-pairs signed rank test. Asterisk indicates significance. *: P< 0.05 total: total MAIT cells, CD4+: CD4+ MAIT cells, CD8+: CD8+ MAIT cells, DN: DN MAIT cells. (XLSX) [file pone.0121124.s005.xlsx]

## Sheet: Table S5
statistics	total			CD4+			CD8+			DN
	pre	post		pre	post		pre	post		pre	post
P (Wilcoxon test)	0.4961			0.3594			0.0391*			0.7344
Minimum	0.0879	0.335		0.0199	0.0272		0.0389	0.123		0.0253	0.108
25% Percentile	0.422	0.8685		0.0326	0.033		0.1293	0.3105		0.254	0.395
Median	2.26	3.09		0.0694	0.0541		0.326	0.673		1.33	1.93
75% Percentile	3.52	4.26		0.237	0.08535		0.719	1.615		2.695	2.745
Maximum	6.36	5.67		0.336	0.122		1.35	2.09		4.57	3.41
