# Supplementary material for: Mucosal-Associated Invariant T Cell Is a Potential Marker to Distinguish Fibromyalgia Syndrome from Arthritis
Source: PLoS One. 2015 Apr 8;10(4):e0121124. doi: 10.1371/journal.pone.0121124 (PMC4390316; doi:10.1371/journal.pone.0121124)
Supplement: S6 Table — Cell surface antigens are categorized as shown. MFI of the indicated cell surface antigen from the same individuals (n = 9) is shown. total: total MAIT cells, CD8+: CD8+ MAIT cells, DN: DN MAIT cells. P values were calculated with the Wilcoxon matched-pairs signed rank test. Asterisk indicates significance. *: P< 0.05, **: P < 0.01 (XLSX) [file pone.0121124.s006.xlsx]

## Sheet: Table S6
categories	antigens	statistics	total			CD8+			DN
			pre	post		pre	post		pre	post
chemokine receptors	CCR4	P	0.25			> 0.9999			0.0391*
		Minimum	12.4	48.8		4.11	9.32		19.6	56.3
		25% Percentile	38.65	51		21.55	17.35		26.35	75.55
		Median	56	67		50.4	26.4		58	109
		75% Percentile	118.5	143		80.65	102.2		81.75	148
		Maximum	160	399		124	226		166	173
	CCR5	P	0.0195*			0.0547			0.0547
		Minimum	442	582		436	1314		435	1032
		25% Percentile	552.5	1661		539.5	1641		461	1704
		Median	992	2370		1244	2674		1303	1948
		75% Percentile	1485	3050		2295	3231		1867	3129
		Maximum	2340	3272		3056	3362		2369	3220
	CXCR4	P	0.0391*			0.0039**			0.0742
		Minimum	113	44.3		72	32.7		66.5	49.4
		25% Percentile	153.5	62.85		162.5	46.8		122	64.95
		Median	205	118		178	90		152	126
		75% Percentile	315	212.5		311	165.5		310.5	210
		Maximum	420	243		390	249		407	251
costimulators	CD27	P	0.1289			0.0195*			0.1641
		Minimum	30.9	149		54.2	283		20.8	66.9
		25% Percentile	120.5	177.5		245	413		70	108.2
		Median	141	440		455	933		85.9	193
		75% Percentile	420.5	514		692.5	1336		297.5	323
		Maximum	1005	934		742	1436		2161	376
	CD28	P	0.0078**			0.0078**			0.0273*
		Minimum	209	1062		236	1173		108	567
		25% Percentile	340	1300		408.5	1438		223	1014
		Median	602	1640		819	2491		617	1218
		75% Percentile	1040	1741		1417	2692		911	1440
		Maximum	1436	2347		1882	3110		1208	1619
	ICOS	P	0.0273*			0.0977			0.0156*
		Minimum	109	128		67.8	137		25.7	118
		25% Percentile	157	170		93.55	177.5		115	150.5
		Median	193	230		148	218		146	192
		75% Percentile	217	255.5		221	260		155.5	247
		Maximum	252	500		451	539		163	281
cytokine receptors	CD127	P	0.0039**			0.0039**			0.0039**
		Minimum	273	911		134	676		140	752
		25% Percentile	467	999		359.5	1056		328	834.5
		Median	602	1340		703	1436		676	1194
		75% Percentile	729.5	1519		865.5	1698		782.5	1281
		Maximum	888	1653		1377	2495		858	1704
NK receptors	CD94	P	0.0039**			> 0.9999			0.0039**
		Minimum	39.5	11.5		18.9	4.69		24.1	14.6
		25% Percentile	50.9	25.3		34.05	22.9		45.05	22.65
		Median	60.2	37.9		61.7	35.5		55.7	43.6
		75% Percentile	362	98.35		173.7	99.7		468.5	100.9
		Maximum	495	223		350	424		748	202
	NKp80	P	0.0195*			0.0039**			0.1641
		Minimum	49.7	20		34.5	7.32		28.6	19.9
		25% Percentile	55.8	41.45		50.75	30.15		45.35	32.15
		Median	75.5	52.1		66.4	35.4		61.9	51.5
		75% Percentile	137.5	75.15		102.9	46.55		136.3	64.7
		Maximum	349	78		274	83.7		236	104
activation	CD69	P	0.0039**			0.0039**			0.0039**
		Minimum	43.8	19		57.4	12.6		36.4	23
		25% Percentile	78.95	26.5		81.7	21.9		74.55	28
		Median	121	35.2		99.9	31.8		89.8	34.4
		75% Percentile	180.5	49.15		279.5	66.95		197	53.7
		Maximum	244	133		345	146		258	103
integrin family	CD49d	P	0.0391*			0.0195*			0.0977
		Minimum	83.1	518		85.9	733		-22.3	394
		25% Percentile	246.5	628.5		217	820.5		145.4	470
		Median	452	797		516	1018		377	497
		75% Percentile	616	1003		792.5	1264		567.5	763
		Maximum	1089	1035		1173	1603		962	916
relevant to MAIT cells	CD26	P	0.0391*			0.0391*			0.2031
		Minimum	112	987		55.2	293		87.8	931
		25% Percentile	543.5	1177		635	1946		348	1810
		Median	1333	3242		1567	4132		1528	2567
		75% Percentile	2352	3908		3223	5082		3597	3596
		Maximum	3874	5458		4758	5635		3981	5998
